# Supplementary material for: Genome Editing of the NF-YA8 Gene Modifies Tomato Plant Architecture and Fruit Traits
Source: Plants (Basel). 2025 Jun 13;14(12):1826. doi: 10.3390/plants14121826 (PMC12196555; doi:10.3390/plants14121826)
Supplement: Supplementary file 1 [file plants-14-01826-s001.zip]

Archive with 2 entries (2 files):
- Figure S1.pdf
- Text S1.pdf
